# Supplementary material for: Hand hygiene practices during the COVID-19 pandemic and associated factors among barbers and beauty salon workers in Ethiopia
Source: PLoS One. 2022 Jul 1;17(7):e0269225. doi: 10.1371/journal.pone.0269225 (PMC9249229; doi:10.1371/journal.pone.0269225)
Supplement: S1 Data — (XLSX) [file pone.0269225.s003.xlsx]

## Sheet: Sheet1
Sex	Age	Educational level	Marital status	Religion	Behavioural question 1	Behavioural question 2	Behavioural question 3	Behavioural question 4	Behavioural question 5	Knowledge about COVID-19	Attitude towards COVID-19	Hand hygiene practice
Male	19	Primary educational	Widowed	Orthodox	Yes	Yes	Yes	Yes	Yes	poor	possitive	good
Male	23	Secondary education	Widowed	Muslim	Yes	Yes	Yes	Yes	Yes	good	possitive	good
Male	19	Primary educational	Widowed	Muslim	Yes	Yes	Yes	Yes	Yes	good	possitive	good
Male	25	Primary educational	Divorsed	Muslim	Yes	Yes	Yes	Yes	Yes	good	possitive	good
Female	25	Primary educational	Widowed	Muslim	No	No	No	No	No	poor	possitive	poor
Male	34	Primary educational	Widowed	Muslim	Yes	Yes	No	No	Yes	good	possitive	poor
Female	18	College and above	Divorsed	Muslim	Yes	Yes	Yes	No	Yes	good	possitive	good
Female	35	College and above	Married	Muslim	Yes	Yes	Yes	Yes	Yes	good	possitive	good
Female	19	College and above	Married	Muslim	Yes	Yes	Yes	Yes	Yes	good	possitive	good
Female	30	College and above	Divorsed	Muslim	Yes	Yes	Yes	Yes	Yes	good	possitive	good
Female	24	College and above	Divorsed	Muslim	Yes	Yes	Yes	No	No	good	possitive	good
Female	25	College and above	Divorsed	Muslim	Yes	Yes	Yes	Yes	Yes	good	possitive	good
Female	18	College and above	Divorsed	Muslim	Yes	Yes	Yes	Yes	Yes	poor	possitive	good
Female	40	College and above	Married	Muslim	Yes	Yes	Yes	Yes	Yes	good	possitive	good
Female	25	College and above	Single	Muslim	Yes	Yes	Yes	Yes	No	good	possitive	good
Female	25	College and above	Widowed	Muslim	No	No	No	No	No	poor	negative	good
Male	20	Primary educational	Divorsed	Muslim	Yes	Yes	No	No	No	poor	negative	poor
Male	28	Secondary education	Widowed	Muslim	Yes	Yes	Yes	Yes	Yes	poor	negative	good
Male	18	Secondary education	Widowed	Muslim	Yes	Yes	Yes	Yes	No	poor	negative	good
Male	19	Secondary education	Married	Muslim	Yes	Yes	Yes	Yes	Yes	good	negative	good
Male	19	Secondary education	Divorsed	Muslim	No	No	No	No	No	good	negative	poor
Male	25	Secondary education	Married	Muslim	No	No	No	No	No	good	negative	good
Male	25	College and above	Divorsed	Muslim	No	No	No	No	No	good	possitive	good
Male	20	College and above	Married	Muslim	Yes	Yes	No	No	No	good	possitive	good
Male	40	Secondary education	Married	Muslim	Yes	Yes	Yes	Yes	Yes	poor	negative	good
Male	33	Secondary education	Married	Muslim	No	No	No	No	No	poor	negative	good
Male	19	Secondary education	Married	Muslim	Yes	Yes	Yes	Yes	No	good	possitive	good
Male	19	Secondary education	Married	Muslim	Yes	Yes	Yes	Yes	Yes	good	negative	good
Male	18	Secondary education	Married	Muslim	Yes	Yes	Yes	Yes	No	good	possitive	good
Male	25	Primary educational	Married	Muslim	Yes	Yes	Yes	Yes	No	poor	negative	good
Male	25	College and above	Divorsed	Muslim	Yes	Yes	Yes	Yes	Yes	good	possitive	good
Male	19	College and above	Divorsed	Muslim	No	No	No	No	Yes	good	possitive	good
Male	20	Primary educational	Divorsed	Muslim	Yes	Yes	Yes	Yes	Yes	good	possitive	poor
Male	18	College and above	Divorsed	Muslim	No	No	No	No	No	good	possitive	good
Male	20	College and above	Divorsed	Muslim	Yes	Yes	Yes	Yes	Yes	good	possitive	good
Male	28	College and above	Single	Muslim	No	No	No	No	Yes	good	possitive	good
Male	25	College and above	Single	Muslim	Yes	Yes	Yes	Yes	No	good	possitive	good
Male	18	College and above	Single	Muslim	Yes	Yes	Yes	Yes	Yes	poor	negative	good
Male	24	College and above	Single	Muslim	Yes	Yes	Yes	Yes	No	poor	negative	good
Male	27	College and above	Married	Muslim	Yes	Yes	Yes	Yes	Yes	good	possitive	good
Male	28	Primary educational	Single	Muslim	Yes	Yes	Yes	Yes	Yes	poor	possitive	poor
Male	19	Secondary education	Single	Muslim	Yes	Yes	Yes	Yes	Yes	good	possitive	good
Male	25	Primary educational	Single	Muslim	No	No	No	No	Yes	good	possitive	poor
Female	19	Secondary education	Married	Muslim	Yes	Yes	Yes	No	No	good	possitive	good
Female	40	Secondary education	Single	Muslim	Yes	Yes	Yes	Yes	Yes	good	possitive	good
Male	27	Primary educational	Single	Muslim	No	Yes	Yes	Yes	Yes	good	possitive	poor
Male	29	Secondary education	Single	Muslim	Yes	No	No	No	No	poor	possitive	good
Male	30	Secondary education	Married	Muslim	Yes	No	No	No	No	poor	possitive	good
Male	25	Primary educational	Divorsed	Muslim	Yes	Yes	Yes	Yes	Yes	poor	negative	good
Male	18	Primary educational	Divorsed	Muslim	No	No	No	No	Yes	good	negative	poor
Male	23	Secondary education	Divorsed	Muslim	Yes	Yes	Yes	Yes	Yes	poor	negative	poor
Male	24	Secondary education	Divorsed	Muslim	Yes	Yes	No	No	No	poor	negative	good
Male	29	Secondary education	Divorsed	Muslim	Yes	Yes	Yes	Yes	Yes	poor	negative	poor
Male	24	Secondary education	Divorsed	Muslim	Yes	No	No	No	No	poor	negative	poor
Male	20	Primary educational	Divorsed	Muslim	Yes	No	No	No	No	poor	negative	poor
Male	28	Primary educational	Divorsed	Muslim	Yes	No	No	No	No	poor	possitive	poor
Male	19	Primary educational	Divorsed	Muslim	Yes	No	No	No	No	good	negative	good
Male	32	Secondary education	Divorsed	Muslim	No	No	No	No	No	poor	negative	poor
Male	32	Primary educational	Divorsed	Muslim	No	No	No	No	No	good	negative	poor
Male	40	Primary educational	Married	Muslim	No	No	No	Yes	No	good	possitive	poor
Male	25	Primary educational	Married	Muslim	No	No	No	No	No	poor	possitive	poor
Male	29	Primary educational	Married	Muslim	No	Yes	Yes	No	No	good	possitive	poor
Male	20	Primary educational	Married	Muslim	No	No	No	No	No	good	possitive	poor
Male	20	Primary educational	Married	Muslim	No	No	No	No	No	good	possitive	poor
Male	20	Secondary education	Married	Muslim	No	No	No	No	No	good	possitive	poor
Male	28	Secondary education	Married	Muslim	No	No	Yes	No	No	good	possitive	poor
Male	20	Primary educational	Married	Muslim	No	No	No	No	No	good	possitive	poor
Male	20	College and above	Married	Muslim	Yes	No	No	No	No	good	possitive	good
Male	30	College and above	Married	Muslim	Yes	No	No	No	No	good	possitive	good
Male	19	College and above	Single	Muslim	Yes	No	No	No	No	good	possitive	good
Male	19	College and above	Single	Muslim	Yes	Yes	No	No	No	poor	negative	good
Male	19	College and above	Single	Muslim	No	No	No	No	No	poor	negative	good
Male	18	Secondary education	Single	Muslim	Yes	Yes	No	Yes	No	good	negative	good
Male	33	Primary educational	Married	Muslim	Yes	Yes	No	Yes	No	good	negative	poor
Male	19	Secondary education	Single	Muslim	Yes	No	No	No	No	good	negative	poor
Male	27	Primary educational	Married	Muslim	Yes	No	Yes	No	No	good	negative	poor
Male	30	Primary educational	Married	Muslim	Yes	No	Yes	No	No	good	negative	poor
Male	28	Secondary education	Single	Orthodox	Yes	No	Yes	No	No	poor	negative	good
Male	29	Primary educational	Married	Muslim	Yes	No	Yes	No	No	good	possitive	good
Male	25	Secondary education	Single	Muslim	Yes	No	Yes	No	No	good	negative	good
Male	33	Primary educational	Married	Muslim	Yes	No	Yes	No	No	good	negative	good
Male	30	Secondary education	Single	Muslim	Yes	No	No	No	No	good	negative	good
Male	36	Primary educational	Married	Muslim	Yes	No	Yes	No	No	good	negative	good
Male	30	Primary educational	Divorsed	Muslim	Yes	No	No	No	No	good	possitive	good
Male	19	Secondary education	Single	Muslim	Yes	No	Yes	No	No	good	negative	good
Female	20	College and above	Married	Muslim	Yes	No	Yes	No	No	good	possitive	good
Male	33	Primary educational	Single	Muslim	Yes	No	Yes	No	No	good	possitive	good
Male	20	Primary educational	Single	Muslim	No	No	Yes	No	No	good	possitive	good
Male	19	Secondary education	Single	Muslim	No	No	Yes	No	No	good	negative	good
Male	19	Secondary education	Married	Muslim	No	No	Yes	No	No	poor	negative	poor
Male	20	Secondary education	Single	Muslim	No	No	Yes	No	No	poor	negative	poor
Male	19	Secondary education	Single	Orthodox	No	No	Yes	No	No	poor	negative	poor
Male	19	Secondary education	Single	Orthodox	No	Yes	No	No	No	poor	negative	poor
Male	20	Secondary education	Single	Orthodox	No	Yes	No	No	No	good	negative	poor
Male	23	Secondary education	Married	Orthodox	No	Yes	No	No	No	poor	negative	poor
Male	26	Secondary education	Single	Orthodox	No	Yes	No	No	No	poor	negative	poor
Male	19	Secondary education	Single	Orthodox	No	No	Yes	No	No	poor	negative	poor
Male	18	Secondary education	Single	Orthodox	No	Yes	No	No	No	poor	negative	poor
Male	20	Secondary education	Single	Orthodox	Yes	Yes	No	No	No	poor	negative	poor
Male	20	Secondary education	Single	Orthodox	No	Yes	No	No	No	poor	negative	poor
Male	20	Secondary education	Single	Orthodox	No	Yes	No	No	No	poor	negative	poor
Male	23	Secondary education	Single	Orthodox	No	Yes	No	No	No	good	negative	poor
Male	25	Secondary education	Single	Orthodox	No	Yes	No	No	No	good	possitive	poor
Male	30	Secondary education	Single	Orthodox	No	Yes	No	No	No	good	possitive	poor
Male	30	Secondary education	Married	Orthodox	No	Yes	No	No	No	good	possitive	poor
Male	20	Secondary education	Married	Orthodox	Yes	Yes	No	No	No	good	possitive	poor
Male	20	Secondary education	Married	Muslim	No	Yes	No	No	No	good	possitive	poor
Male	30	Secondary education	Single	Orthodox	No	Yes	No	No	No	good	possitive	poor
Male	19	Secondary education	Single	Orthodox	No	Yes	No	No	No	poor	possitive	poor
Male	30	Secondary education	Single	Orthodox	No	Yes	No	No	No	good	possitive	poor
Male	19	Secondary education	Single	Orthodox	No	Yes	No	No	No	good	negative	poor
Male	25	Secondary education	Married	Orthodox	No	Yes	No	No	No	good	negative	poor
Male	19	Primary educational	Married	Orthodox	No	No	No	No	No	poor	negative	poor
Male	19	Secondary education	Single	Orthodox	No	No	No	No	No	poor	negative	poor
Male	30	Primary educational	Married	Orthodox	No	No	No	No	No	good	negative	poor
Male	30	Primary educational	Married	Orthodox	No	Yes	No	No	No	good	possitive	poor
Male	19	Secondary education	Single	Orthodox	No	Yes	No	No	No	good	possitive	poor
Male	40	Primary educational	Married	Orthodox	No	Yes	No	No	No	good	possitive	poor
Male	35	Primary educational	Married	Orthodox	No	Yes	No	No	No	good	possitive	poor
Male	32	Primary educational	Married	Orthodox	No	Yes	No	No	No	good	possitive	poor
Male	19	College and above	Married	Orthodox	No	Yes	No	No	No	poor	possitive	poor
Male	19	Secondary education	Married	Orthodox	No	Yes	No	No	No	poor	negative	poor
Male	19	Secondary education	Divorsed	Orthodox	No	No	No	No	No	poor	negative	poor
Male	35	Secondary education	Divorsed	Orthodox	No	Yes	No	No	No	poor	possitive	poor
Male	19	Secondary education	Divorsed	Orthodox	No	Yes	No	No	No	poor	negative	poor
Male	18	Secondary education	Divorsed	Orthodox	No	Yes	No	No	No	poor	negative	poor
Male	18	Secondary education	Divorsed	Orthodox	No	Yes	No	No	No	poor	negative	poor
Male	30	Secondary education	Married	Orthodox	No	Yes	No	No	No	poor	negative	poor
Male	30	Secondary education	Widowed	Orthodox	No	Yes	No	No	No	good	negative	poor
Male	39	Secondary education	Widowed	Orthodox	No	Yes	No	No	No	good	negative	poor
Male	23	Secondary education	Widowed	Orthodox	No	Yes	No	No	No	poor	possitive	poor
Male	19	Secondary education	Widowed	Orthodox	No	Yes	No	No	No	poor	possitive	poor
Female	29	Primary educational	Married	Orthodox	No	Yes	No	No	No	poor	possitive	poor
Male	19	Secondary education	Single	Orthodox	No	Yes	No	No	No	poor	possitive	poor
Male	30	Secondary education	Single	Orthodox	No	Yes	No	No	No	poor	negative	poor
Male	38	Secondary education	Married	Orthodox	No	Yes	No	No	No	good	possitive	poor
Male	30	Secondary education	Single	Orthodox	No	Yes	No	Yes	No	good	possitive	poor
Male	35	Secondary education	Single	Orthodox	No	Yes	No	Yes	No	good	negative	poor
Male	30	Secondary education	Married	Orthodox	No	Yes	No	Yes	No	good	negative	poor
Male	32	Secondary education	Married	Orthodox	No	Yes	No	Yes	No	good	possitive	poor
Male	30	Secondary education	Divorsed	Orthodox	No	Yes	No	Yes	No	good	negative	poor
Male	40	Secondary education	Married	Orthodox	Yes	Yes	No	Yes	No	good	negative	poor
Male	35	Secondary education	Married	Orthodox	No	No	No	Yes	No	good	negative	poor
Male	36	Secondary education	Married	Orthodox	No	No	No	Yes	No	good	negative	poor
Male	19	Secondary education	Married	Orthodox	No	No	No	Yes	No	good	negative	poor
Male	25	Secondary education	Single	Orthodox	No	No	No	Yes	No	good	negative	poor
Male	28	Secondary education	Single	Orthodox	No	No	No	Yes	No	good	possitive	poor
Male	30	Primary educational	Married	Orthodox	No	No	No	No	No	good	possitive	poor
Male	19	Secondary education	Divorsed	Orthodox	No	No	No	Yes	No	good	possitive	poor
Male	19	Primary educational	Married	Orthodox	No	No	No	Yes	No	good	possitive	poor
Male	27	Primary educational	Married	Orthodox	No	No	Yes	Yes	No	good	negative	poor
Male	23	Secondary education	Married	Orthodox	No	No	Yes	Yes	Yes	good	negative	poor
Male	19	Secondary education	Married	Orthodox	No	No	Yes	Yes	Yes	good	negative	poor
Male	18	Primary educational	Married	Orthodox	No	No	Yes	Yes	Yes	good	negative	poor
Male	19	Primary educational	Married	Orthodox	No	No	Yes	Yes	Yes	good	negative	poor
Male	18	Primary educational	Married	Orthodox	No	No	Yes	Yes	Yes	good	negative	poor
Male	24	Secondary education	Married	Orthodox	No	No	Yes	Yes	Yes	good	negative	poor
Male	33	College and above	Widowed	Orthodox	No	No	Yes	Yes	Yes	good	negative	poor
Male	19	College and above	Married	Orthodox	No	No	Yes	Yes	Yes	good	negative	poor
Male	40	College and above	Divorsed	Orthodox	No	No	Yes	Yes	Yes	good	negative	poor
Male	29	College and above	Single	Orthodox	No	No	Yes	Yes	Yes	good	negative	poor
Male	25	College and above	Single	Orthodox	No	No	Yes	Yes	Yes	good	negative	poor
Male	25	College and above	Married	Orthodox	No	No	Yes	Yes	Yes	good	negative	poor
Male	25	College and above	Married	Orthodox	No	No	Yes	Yes	Yes	good	negative	poor
Male	24	College and above	Married	Orthodox	No	No	No	Yes	Yes	good	negative	poor
Male	19	College and above	Single	Orthodox	No	Yes	No	Yes	Yes	good	negative	poor
Male	30	College and above	Married	Orthodox	No	Yes	No	Yes	Yes	poor	negative	poor
Male	18	College and above	Married	Orthodox	No	Yes	No	Yes	Yes	good	negative	poor
Male	30	College and above	Single	Orthodox	No	Yes	No	Yes	Yes	good	negative	poor
Male	19	College and above	Single	Orthodox	No	Yes	No	Yes	Yes	good	negative	poor
Male	19	College and above	Single	Orthodox	No	Yes	No	Yes	Yes	good	negative	poor
Male	30	College and above	Married	Orthodox	No	Yes	No	Yes	Yes	good	negative	poor
Male	30	College and above	Married	Orthodox	No	Yes	No	Yes	Yes	good	negative	poor
Male	18	College and above	Divorsed	Orthodox	Yes	Yes	No	Yes	No	good	possitive	good
Male	28	College and above	Single	Orthodox	Yes	Yes	No	Yes	No	good	negative	good
Male	19	College and above	Married	Orthodox	Yes	Yes	No	Yes	No	good	possitive	good
Male	24	College and above	Married	Orthodox	Yes	Yes	No	Yes	No	poor	negative	good
Male	25	College and above	Married	Orthodox	Yes	Yes	No	Yes	No	poor	possitive	good
Male	19	College and above	Married	Orthodox	Yes	Yes	No	Yes	No	poor	negative	good
Male	28	College and above	Married	Orthodox	Yes	Yes	No	Yes	No	poor	negative	good
Male	19	Primary educational	Married	Orthodox	Yes	Yes	No	Yes	No	poor	negative	good
Male	19	Primary educational	Married	Orthodox	Yes	Yes	No	Yes	No	poor	negative	good
Male	19	Primary educational	Married	Orthodox	Yes	Yes	No	Yes	No	poor	negative	good
Male	19	Primary educational	Married	Orthodox	Yes	Yes	No	Yes	No	poor	negative	good
Male	23	Primary educational	Married	Orthodox	Yes	Yes	No	Yes	No	good	possitive	good
Male	33	Primary educational	Married	Orthodox	Yes	Yes	No	Yes	No	good	possitive	good
Male	19	Primary educational	Married	Orthodox	Yes	Yes	No	Yes	No	good	possitive	good
Male	23	Primary educational	Married	Orthodox	Yes	Yes	No	Yes	No	poor	possitive	good
Male	35	Primary educational	Married	Orthodox	Yes	Yes	No	Yes	No	poor	negative	good
Male	29	Primary educational	Single	Orthodox	Yes	Yes	No	Yes	No	good	possitive	good
Male	26	Primary educational	Single	Orthodox	Yes	Yes	No	Yes	Yes	poor	possitive	good
Male	19	College and above	Single	Orthodox	Yes	Yes	No	Yes	Yes	good	possitive	good
Male	20	Primary educational	Single	Orthodox	Yes	Yes	No	Yes	Yes	good	possitive	good
Male	29	Primary educational	Single	Orthodox	Yes	Yes	No	Yes	Yes	good	possitive	good
Male	18	College and above	Single	Orthodox	Yes	Yes	No	Yes	Yes	poor	negative	good
Male	19	College and above	Single	Orthodox	Yes	Yes	No	Yes	Yes	poor	negative	good
Male	29	Secondary education	Single	Orthodox	Yes	Yes	Yes	Yes	Yes	poor	negative	good
Male	33	College and above	Single	Orthodox	Yes	Yes	Yes	Yes	Yes	good	possitive	good
Male	36	College and above	Single	Orthodox	Yes	Yes	Yes	Yes	Yes	good	possitive	good
Female	38	College and above	Single	Orthodox	Yes	Yes	Yes	Yes	Yes	good	possitive	good
Male	19	Primary educational	Single	Orthodox	No	No	No	No	No	poor	negative	poor
Female	19	Primary educational	Single	Orthodox	No	No	No	No	No	poor	possitive	good
Male	19	Primary educational	Single	Orthodox	No	No	No	No	No	poor	negative	poor
Female	19	College and above	Single	Orthodox	No	No	No	No	No	poor	negative	good
Female	19	College and above	Single	Orthodox	No	No	No	No	No	poor	negative	good
Female	29	Primary educational	Married	Orthodox	No	No	No	No	No	good	possitive	good
Female	19	College and above	Single	Orthodox	No	No	No	No	No	poor	possitive	good
Male	19	Primary educational	Married	Orthodox	Yes	Yes	Yes	Yes	Yes	poor	negative	poor
Female	19	College and above	Married	Orthodox	Yes	Yes	Yes	Yes	Yes	poor	negative	good
Male	18	College and above	Single	Orthodox	Yes	Yes	Yes	Yes	Yes	good	negative	poor
Male	18	Primary educational	Single	Orthodox	Yes	Yes	Yes	Yes	Yes	good	possitive	poor
Male	35	Primary educational	Single	Orthodox	Yes	Yes	Yes	Yes	Yes	good	possitive	poor
Female	36	Primary educational	Single	Orthodox	No	No	No	No	No	good	possitive	good
Female	18	Primary educational	Single	Orthodox	Yes	Yes	Yes	Yes	Yes	good	possitive	good
Male	29	Primary educational	Single	Orthodox	Yes	Yes	Yes	Yes	Yes	good	possitive	poor
Male	19	Primary educational	Single	Orthodox	Yes	Yes	Yes	Yes	Yes	poor	negative	poor
Male	19	Primary educational	Single	Orthodox	Yes	Yes	Yes	Yes	Yes	poor	negative	poor
Male	26	Primary educational	Single	Orthodox	Yes	Yes	Yes	Yes	Yes	poor	negative	poor
Male	19	Primary educational	Married	Orthodox	No	No	No	No	No	poor	negative	poor
Male	25	Primary educational	Married	Orthodox	No	No	No	No	No	poor	negative	poor
Male	26	Primary educational	Married	Orthodox	Yes	Yes	Yes	Yes	Yes	good	negative	poor
Female	30	Primary educational	Married	Orthodox	No	No	No	No	No	good	possitive	good
Female	29	Primary educational	Married	Orthodox	Yes	Yes	Yes	Yes	Yes	good	possitive	good
Female	33	Primary educational	Married	Orthodox	No	No	No	No	No	good	possitive	good
Female	36	Primary educational	Married	Orthodox	Yes	Yes	Yes	Yes	Yes	good	possitive	good
Female	19	Primary educational	Married	Orthodox	Yes	Yes	Yes	Yes	Yes	good	possitive	good
Female	38	Primary educational	Married	Orthodox	Yes	Yes	Yes	Yes	Yes	poor	negative	good
Female	19	Primary educational	Married	Orthodox	Yes	Yes	Yes	Yes	Yes	poor	negative	poor
Female	29	College and above	Single	Orthodox	No	No	No	No	No	good	negative	good
Female	40	Primary educational	Single	Orthodox	Yes	Yes	Yes	Yes	Yes	good	possitive	poor
Female	29	Primary educational	Single	Orthodox	Yes	Yes	Yes	Yes	Yes	good	negative	good
Female	29	Primary educational	Married	Orthodox	Yes	Yes	Yes	Yes	Yes	poor	possitive	poor
Female	36	Primary educational	Married	Orthodox	Yes	Yes	Yes	Yes	Yes	poor	negative	poor
Female	40	Primary educational	Married	Orthodox	Yes	Yes	Yes	Yes	Yes	poor	negative	poor
Female	45	Primary educational	Married	Orthodox	No	No	No	No	No	poor	possitive	good
Male	28	Primary educational	Married	Muslim	Yes	Yes	Yes	Yes	Yes	poor	negative	poor
Male	22	Primary educational	Married	Orthodox	Yes	Yes	Yes	Yes	Yes	poor	negative	poor
Male	22	Primary educational	Married	Orthodox	Yes	Yes	Yes	Yes	Yes	poor	negative	poor
Male	22	Primary educational	Married	Orthodox	Yes	Yes	Yes	Yes	Yes	poor	possitive	poor
Male	22	Primary educational	Married	Orthodox	Yes	Yes	Yes	Yes	Yes	good	negative	poor
Male	40	Primary educational	Married	Orthodox	Yes	Yes	Yes	Yes	Yes	good	possitive	poor
Male	22	Primary educational	Single	Orthodox	Yes	Yes	Yes	Yes	Yes	poor	negative	poor
Male	47	Primary educational	Single	Orthodox	Yes	Yes	Yes	Yes	Yes	poor	negative	poor
Female	45	College and above	Married	Orthodox	No	No	No	No	No	good	possitive	good
Female	45	Primary educational	Married	Orthodox	Yes	Yes	Yes	Yes	Yes	good	possitive	good
Female	39	Primary educational	Married	Orthodox	Yes	Yes	Yes	Yes	Yes	good	possitive	good
Female	19	Primary educational	Single	Orthodox	Yes	Yes	Yes	Yes	Yes	good	negative	poor
Female	18	Primary educational	Single	Orthodox	Yes	Yes	Yes	Yes	Yes	poor	negative	poor
Female	18	Primary educational	Single	Orthodox	Yes	Yes	Yes	Yes	Yes	poor	negative	poor
Female	20	Primary educational	Single	Orthodox	Yes	Yes	Yes	Yes	Yes	good	negative	poor
Female	30	Primary educational	Single	Orthodox	Yes	Yes	Yes	Yes	Yes	good	possitive	good
Male	23	College and above	Single	Orthodox	Yes	Yes	Yes	Yes	Yes	good	negative	poor
Male	24	College and above	Single	Orthodox	Yes	Yes	Yes	Yes	Yes	good	negative	poor
Male	19	College and above	Single	Orthodox	Yes	Yes	Yes	Yes	Yes	good	negative	poor
Male	24	College and above	Married	Orthodox	Yes	Yes	Yes	Yes	Yes	good	negative	poor
Male	29	College and above	Married	Orthodox	Yes	Yes	Yes	Yes	Yes	good	negative	poor
Male	22	College and above	Single	Orthodox	Yes	Yes	Yes	Yes	Yes	good	possitive	poor
Male	22	College and above	Married	Orthodox	Yes	Yes	Yes	Yes	Yes	good	possitive	poor
Male	22	Primary educational	Divorsed	Orthodox	Yes	Yes	Yes	Yes	Yes	good	possitive	poor
Female	30	Primary educational	Married	Orthodox	Yes	Yes	Yes	Yes	Yes	good	possitive	good
Female	22	Primary educational	Single	Orthodox	Yes	Yes	Yes	Yes	Yes	good	negative	poor
Female	23	Primary educational	Single	Orthodox	Yes	Yes	Yes	Yes	Yes	good	possitive	poor
Female	33	Primary educational	Single	Orthodox	No	No	No	No	No	good	possitive	good
Female	40	Primary educational	Single	Orthodox	No	No	No	No	No	good	possitive	good
Female	29	Primary educational	Married	Orthodox	Yes	Yes	Yes	Yes	Yes	good	possitive	good
Female	22	Primary educational	Single	Orthodox	Yes	Yes	Yes	Yes	Yes	good	possitive	poor
Female	29	Primary educational	Married	Orthodox	Yes	Yes	Yes	Yes	Yes	good	possitive	poor
Female	28	Primary educational	Married	Orthodox	Yes	Yes	Yes	Yes	Yes	good	possitive	poor
Female	29	Primary educational	Married	Orthodox	Yes	Yes	Yes	Yes	Yes	good	possitive	poor
Female	39	Primary educational	Single	Orthodox	Yes	No	No	No	No	good	possitive	good
Female	38	Primary educational	Single	Orthodox	No	No	No	No	No	good	negative	good
Female	40	Primary educational	Single	Orthodox	Yes	Yes	Yes	Yes	Yes	good	possitive	good
Female	22	Primary educational	Single	Orthodox	Yes	Yes	Yes	Yes	Yes	poor	possitive	poor
Female	40	Primary educational	Single	Orthodox	No	No	No	No	No	poor	possitive	good
Female	22	Primary educational	Single	Orthodox	Yes	Yes	Yes	Yes	Yes	poor	possitive	poor
Female	32	Primary educational	Single	Orthodox	Yes	Yes	Yes	Yes	Yes	poor	possitive	poor
Female	30	Primary educational	Single	Orthodox	No	No	No	No	No	poor	negative	poor
Female	37	Primary educational	Single	Orthodox	No	No	No	No	No	poor	negative	poor
Female	29	Primary educational	Married	Orthodox	Yes	Yes	Yes	Yes	Yes	good	possitive	poor
Female	22	Secondary education	Single	Orthodox	Yes	Yes	Yes	Yes	Yes	good	possitive	poor
Female	29	Secondary education	Single	Orthodox	Yes	Yes	Yes	Yes	Yes	good	possitive	poor
Female	41	College and above	Single	Orthodox	No	No	No	No	No	good	negative	good
Female	20	College and above	Single	Orthodox	Yes	Yes	Yes	Yes	Yes	good	possitive	good
Female	29	Primary educational	Married	Orthodox	No	No	No	No	No	good	possitive	poor
Female	31	Primary educational	Married	Orthodox	No	No	No	No	No	good	negative	good
Female	28	Secondary education	Single	Orthodox	No	No	No	No	No	good	possitive	poor
Female	30	Primary educational	Married	Orthodox	Yes	Yes	Yes	Yes	Yes	good	possitive	good
Female	40	Primary educational	Married	Orthodox	No	No	No	No	No	good	possitive	good
Female	23	Primary educational	Married	Orthodox	Yes	Yes	Yes	Yes	Yes	poor	negative	good
Female	19	Secondary education	Single	Orthodox	No	No	No	No	No	poor	possitive	poor
Female	35	Secondary education	Single	Orthodox	No	No	No	No	No	good	negative	good
Female	30	College and above	Single	Orthodox	No	No	No	No	Yes	poor	negative	good
Female	36	College and above	Single	Orthodox	No	No	No	Yes	Yes	good	possitive	good
Female	29	College and above	Single	Orthodox	Yes	Yes	Yes	Yes	Yes	good	negative	good
Female	42	College and above	Single	Orthodox	No	No	No	No	No	good	negative	poor
Female	25	Secondary education	Single	Orthodox	Yes	Yes	Yes	Yes	Yes	poor	negative	good
Female	29	College and above	Married	Orthodox	Yes	Yes	Yes	Yes	Yes	poor	negative	good
Female	30	Primary educational	Single	Orthodox	Yes	Yes	Yes	Yes	Yes	good	possitive	poor
Female	35	Primary educational	Married	Orthodox	Yes	Yes	Yes	Yes	Yes	good	possitive	good
Female	25	Primary educational	Single	Orthodox	Yes	Yes	Yes	Yes	Yes	good	possitive	good
Female	29	Primary educational	Married	Orthodox	Yes	Yes	Yes	Yes	Yes	good	negative	good
Female	41	Primary educational	Single	Orthodox	Yes	Yes	Yes	Yes	Yes	poor	negative	good
Female	38	Primary educational	Married	Orthodox	No	No	No	No	No	good	possitive	good
Female	33	College and above	Single	Orthodox	Yes	Yes	Yes	Yes	Yes	good	possitive	good
Female	30	Secondary education	Single	Orthodox	Yes	Yes	Yes	Yes	Yes	good	negative	poor
Female	29	Secondary education	Single	Orthodox	Yes	Yes	Yes	Yes	Yes	good	possitive	good
Female	29	Secondary education	Single	Orthodox	No	No	No	No	No	good	negative	poor
Female	36	Secondary education	Single	Orthodox	Yes	Yes	No	No	No	good	negative	poor
Female	29	Secondary education	Single	Orthodox	Yes	Yes	Yes	Yes	Yes	good	possitive	good
Female	35	Primary educational	Married	Orthodox	Yes	Yes	Yes	Yes	Yes	good	possitive	poor
Male	24	Primary educational	Single	Orthodox	Yes	Yes	Yes	Yes	Yes	good	possitive	poor
Male	32	Primary educational	Divorsed	Orthodox	Yes	Yes	No	No	No	good	negative	poor
Male	27	College and above	Single	Orthodox	Yes	Yes	Yes	Yes	Yes	good	possitive	poor
Male	31	College and above	Married	Orthodox	Yes	Yes	Yes	Yes	Yes	good	possitive	poor
Male	32	College and above	Divorsed	Protestant	Yes	Yes	Yes	Yes	No	good	possitive	poor
Male	45	Secondary education	Married	Protestant	Yes	Yes	No	No	No	good	possitive	good
Male	25	Secondary education	Married	Protestant	Yes	No	No	No	No	good	possitive	good
Male	30	Secondary education	Single	Protestant	Yes	Yes	Yes	Yes	Yes	good	possitive	good
Male	50	Primary educational	Widowed	Protestant	Yes	Yes	No	No	No	good	possitive	poor
Male	35	Primary educational	Single	Protestant	Yes	Yes	Yes	Yes	Yes	good	possitive	poor
Male	35	Primary educational	Single	Protestant	Yes	Yes	Yes	Yes	Yes	good	possitive	poor
Male	37	Primary educational	Married	Protestant	Yes	Yes	Yes	No	Yes	good	possitive	poor
Male	32	College and above	Married	Protestant	Yes	Yes	Yes	No	Yes	good	possitive	good
Male	30	Secondary education	Single	Protestant	Yes	Yes	Yes	Yes	Yes	good	possitive	good
Female	31	Primary educational	Single	Protestant	Yes	Yes	Yes	Yes	Yes	good	possitive	poor
Male	25	College and above	Single	Muslim	Yes	Yes	Yes	Yes	Yes	good	possitive	good
Female	22	College and above	Married	Muslim	Yes	Yes	No	No	No	good	possitive	good
Male	28	Primary educational	Widowed	Muslim	Yes	No	Yes	No	No	good	possitive	good
Male	32	Primary educational	Married	Muslim	Yes	Yes	Yes	No	No	good	possitive	good
Male	28	Primary educational	Single	Muslim	Yes	No	Yes	No	No	good	possitive	good
Female	32	Primary educational	Single	Muslim	Yes	Yes	Yes	No	No	good	possitive	good
Male	50	Primary educational	Widowed	Muslim	Yes	Yes	Yes	No	No	good	possitive	good
Male	31	Primary educational	Married	Muslim	Yes	Yes	Yes	No	No	good	possitive	good
Male	28	Primary educational	Single	Muslim	Yes	Yes	Yes	No	No	good	possitive	good
Male	32	Primary educational	Married	Muslim	Yes	Yes	Yes	No	Yes	good	possitive	good
Male	30	Primary educational	Divorsed	Muslim	Yes	Yes	Yes	Yes	Yes	good	possitive	good
Male	38	Primary educational	Married	Muslim	Yes	Yes	Yes	Yes	Yes	good	possitive	poor
Male	30	Primary educational	Single	Muslim	Yes	Yes	Yes	Yes	Yes	good	possitive	good
Male	28	Primary educational	Single	Muslim	Yes	Yes	Yes	Yes	Yes	good	possitive	good
Male	27	Primary educational	Widowed	Muslim	No	Yes	Yes	Yes	No	good	negative	good
Male	29	Primary educational	Single	Muslim	Yes	Yes	Yes	Yes	No	good	negative	good
Male	28	Primary educational	Single	Muslim	Yes	Yes	Yes	Yes	Yes	good	possitive	good
Male	52	Primary educational	Single	Muslim	Yes	Yes	Yes	Yes	No	good	possitive	good
Male	32	Primary educational	Single	Muslim	Yes	Yes	Yes	Yes	No	good	possitive	good
Male	52	Primary educational	Married	Muslim	Yes	No	Yes	Yes	Yes	good	possitive	good
Male	34	Primary educational	Single	Muslim	Yes	Yes	Yes	Yes	No	good	possitive	good
Male	29	Primary educational	Married	Muslim	Yes	Yes	Yes	No	Yes	good	possitive	good
Male	21	Primary educational	Divorsed	Muslim	Yes	Yes	Yes	No	Yes	good	possitive	good
Male	24	Primary educational	Divorsed	Muslim	Yes	Yes	No	No	No	good	possitive	poor
Female	40	Primary educational	Divorsed	Muslim	Yes	Yes	No	No	Yes	good	possitive	good
Female	33	College and above	Divorsed	Muslim	Yes	Yes	No	No	Yes	good	possitive	good
Female	38	Secondary education	Married	Muslim	Yes	Yes	No	No	Yes	good	possitive	good
Female	23	College and above	Single	Muslim	Yes	Yes	No	No	Yes	good	possitive	good
Female	41	College and above	Single	Muslim	No	No	No	No	No	good	possitive	good
Female	27	College and above	Married	Muslim	Yes	Yes	No	No	Yes	good	possitive	good
Female	41	Secondary education	Married	Muslim	Yes	Yes	No	No	Yes	good	possitive	good
Female	28	Secondary education	Divorsed	Muslim	Yes	Yes	No	No	No	good	possitive	good
Female	23	Secondary education	Divorsed	Muslim	Yes	Yes	No	No	Yes	good	possitive	good
Female	40	Secondary education	Divorsed	Muslim	Yes	No	No	No	No	good	possitive	good
Female	27	Secondary education	Divorsed	Muslim	Yes	Yes	No	Yes	No	good	possitive	good
Female	26	Secondary education	Married	Muslim	Yes	Yes	No	Yes	Yes	good	possitive	good
Female	42	Secondary education	Divorsed	Muslim	Yes	Yes	No	Yes	Yes	good	possitive	good
Female	22	Secondary education	Divorsed	Muslim	Yes	Yes	No	Yes	Yes	good	possitive	good
Female	28	Secondary education	Divorsed	Muslim	Yes	Yes	No	Yes	Yes	good	possitive	good
Female	30	Secondary education	Divorsed	Muslim	Yes	Yes	No	Yes	Yes	good	possitive	good
Female	28	Secondary education	Divorsed	Muslim	Yes	No	Yes	Yes	No	good	possitive	good
Male	37	Secondary education	Divorsed	Muslim	Yes	Yes	Yes	Yes	No	good	possitive	poor
Female	20	Secondary education	Single	Muslim	Yes	Yes	Yes	Yes	No	good	possitive	good
Female	25	College and above	Single	Muslim	Yes	No	Yes	Yes	Yes	good	possitive	good
Female	35	College and above	Widowed	Muslim	Yes	Yes	Yes	Yes	No	good	possitive	good
Female	26	Secondary education	Divorsed	Muslim	No	No	Yes	Yes	No	good	negative	poor
Female	21	Secondary education	Divorsed	Muslim	Yes	No	Yes	Yes	No	good	possitive	good
Female	35	Secondary education	Divorsed	Muslim	Yes	Yes	Yes	Yes	No	good	possitive	good
Female	27	College and above	Divorsed	Muslim	Yes	Yes	Yes	Yes	Yes	good	possitive	good
Female	37	Primary educational	Divorsed	Muslim	No	Yes	Yes	Yes	Yes	good	possitive	good
Female	35	Primary educational	Married	Muslim	Yes	No	No	Yes	Yes	good	possitive	poor
Female	25	College and above	Married	Muslim	Yes	No	No	No	Yes	good	possitive	good
Female	25	Primary educational	Single	Muslim	Yes	Yes	No	Yes	Yes	good	possitive	poor
Female	33	College and above	Divorsed	Muslim	Yes	Yes	No	No	Yes	good	possitive	good
Female	42	College and above	Single	Muslim	Yes	Yes	No	No	Yes	good	possitive	good
Female	25	Secondary education	Married	Muslim	Yes	Yes	No	No	Yes	good	possitive	good
Female	30	College and above	Single	Muslim	Yes	Yes	No	No	Yes	good	possitive	good
Female	26	College and above	Single	Muslim	Yes	No	No	No	No	good	possitive	good
Female	42	College and above	Single	Muslim	Yes	No	No	No	Yes	good	possitive	good
Female	32	College and above	Single	Muslim	Yes	Yes	No	No	No	good	possitive	good
Female	45	College and above	Single	Muslim	Yes	Yes	No	No	No	good	possitive	good
Female	40	College and above	Single	Muslim	Yes	Yes	No	No	Yes	good	possitive	good
Female	28	College and above	Single	Muslim	Yes	No	No	No	No	good	possitive	good
Female	29	College and above	Single	Muslim	Yes	Yes	No	No	No	good	possitive	good
Female	39	Secondary education	Married	Muslim	Yes	Yes	No	No	Yes	good	possitive	good
Female	27	Secondary education	Married	Muslim	Yes	Yes	No	No	Yes	good	possitive	good
Female	30	College and above	Single	Muslim	Yes	Yes	No	No	Yes	good	possitive	good
Female	20	College and above	Single	Muslim	Yes	Yes	No	No	Yes	good	possitive	good
Female	28	College and above	Single	Muslim	Yes	Yes	No	Yes	Yes	good	possitive	good
Female	48	Secondary education	Single	Muslim	Yes	Yes	No	No	Yes	good	possitive	poor
Female	28	College and above	Divorsed	Muslim	Yes	Yes	No	No	Yes	good	possitive	good
Female	27	College and above	Single	Muslim	Yes	Yes	No	Yes	Yes	good	possitive	good
Female	30	Secondary education	Single	Muslim	Yes	Yes	No	No	No	good	possitive	poor
Female	25	Primary educational	Single	Muslim	Yes	Yes	No	No	No	good	possitive	good
Female	21	Secondary education	Single	Muslim	Yes	No	No	No	No	good	negative	good
Female	35	College and above	Married	Muslim	Yes	Yes	No	No	No	good	possitive	good
Female	30	College and above	Married	Muslim	Yes	Yes	Yes	No	Yes	good	negative	good
Female	27	College and above	Single	Muslim	Yes	No	Yes	Yes	No	good	negative	good
Female	26	College and above	Married	Muslim	Yes	Yes	Yes	Yes	No	good	possitive	good
Female	27	College and above	Married	Muslim	Yes	Yes	Yes	Yes	No	good	possitive	good
Female	26	College and above	Single	Muslim	Yes	Yes	Yes	Yes	Yes	good	possitive	good
Female	35	College and above	Single	Muslim	Yes	Yes	Yes	Yes	Yes	good	possitive	good
Female	29	College and above	Single	Muslim	Yes	Yes	Yes	Yes	Yes	good	possitive	poor
Female	25	College and above	Single	Muslim	Yes	Yes	Yes	Yes	Yes	good	possitive	poor
Female	26	College and above	Single	Muslim	Yes	Yes	Yes	Yes	Yes	good	possitive	good
